# Supplementary material for: Pseudosterins A–C, Three 1-Ethyl-3-formyl-β-carbolines from Pseudostellaria heterophylla and Their Cardioprotective Effects
Source: Molecules. 2021 Aug 20;26(16):5045. doi: 10.3390/molecules26165045 (PMC8398031; doi:10.3390/molecules26165045)
Supplement: Supplementary file 1 [file molecules-26-05045-s001.zip]

Archive with 1 entries (1 files):
- molecules-1315741-supplementary.pdf
